# Supplementary material for: Genome-Wide Characterization and Analysis of the FH Gene Family in Medicago truncatula Under Abiotic Stresses
Source: Genes (Basel). 2025 May 1;16(5):555. doi: 10.3390/genes16050555 (PMC12111191; doi:10.3390/genes16050555)
Supplement: Supplementary file 1 [file genes-16-00555-s001.zip]

Archive with 1 entries (1 files):
- genes-3534257-supplementary.xlsx
