# Supplementary material for: Genome-Wide Characterization and Analysis of the FH Gene Family in Medicago truncatula Under Abiotic Stresses
Source: Genes (Basel). 2025 May 1;16(5):555. doi: 10.3390/genes16050555 (PMC12111191; doi:10.3390/genes16050555)
Supplement: Supplementary file 1 [file genes-16-00555-s001.zip › genes-3534257-supplementary.xlsx]

## Sheet: Sheet1
Table S1: Provide Synteny analysis of the MtFH and multispecies FH genes.
Gene A	Gene B
AT1G59910.1	MtFH16
AT1G24150.2	MtFH15
AT1G31810.1	MtFH18
AT1G70140.1	MtFH15
AT1G59910.1	MtFH15
AT1G59910.1	MtFH18
AT2G25050.1	MtFH01
AT2G43800.1	MtFH09
AT3G05470.1	MtFH17
AT5G54650.1	MtFH09
AT5G54650.1	MtFH13
AT5G67470.1	MtFH07
AT5G07740.2	MtFH15
AT5G67470.1	MtFH13
KRH77115	MtFH07
KRH74702	MtFH15
KRH77115	MtFH13
KRH74702	MtFH18
KRH69441	MtFH16
KRH71295	MtFH09
KRH72294	MtFH12
KRH69441	MtFH15
KRH68527	MtFH17
KRH63288	MtFH09
KRH63456	MtFH16
KRH63288	MtFH15
KRH62678	MtFH18
KRH63456	MtFH15
KRH56878	MtFH09
KRH58089	MtFH07
KRH56878	MtFH15
KRH58089	MtFH13
KRH55608	MtFH09
KRH56076	MtFH13
KRH54463	MtFH16
KRH54596	MtFH09
KRH54596	MtFH15
KRH56076	MtFH07
KRH54463	MtFH15
KRH50174	MtFH09
KRH47952	MtFH17
KRH45763	MtFH16
KRH45763	MtFH15
KRH39699	MtFH18
KRH40232	MtFH16
KRH33895	MtFH17
KRH28364	MtFH07
KRH28364	MtFH13
KRH27118	MtFH09
KRH25895	MtFH09
KRH25436	MtFH07
KRH22219	MtFH09
RCW19044	MtFH01
KRH06515	MtFH17
KRH05363	MtFH01
RCW18914	MtFH09
KRH03063	MtFH12
RCW18914	MtFH15
KRH04437	MtFH07
KRH04437	MtFH13
KRG99223	MtFH15
KRH00989	MtFH16
KRG96818	MtFH17
KRG92894	MtFH17
Os03t0204100-01	MtFH07
Os03t0204100-01	MtFH13
Os07t0596300-02	MtFH15
Os07t0588200-01	MtFH07
Os07t0588200-01	MtFH13
Os08t0280200-02	MtFH12
Os03t0204100-01	MtFH07
Os03t0204100-01	MtFH13
Os07t0596300-02	MtFH15
Os07t0588200-01	MtFH07
Os07t0588200-01	MtFH13
Os08t0280200-02	MtFH12
Psat2g170920.1	MtFH07
Psat2g142600.1	MtFH18
Psat2g170920.1	MtFH13
Psat3g100680.1	MtFH16
Psat4g049080.2	MtFH09
Psat4g082160.1	MtFH07
Psat4g049080.2	MtFH15
Psat4g082160.1	MtFH13
Psat4g159640.1	MtFH17
Psat5g265840.1	MtFH13
Psat6g026760.1	MtFH01
Psat7g119120.1	MtFH09
Zm00001eb007610_T003	MtFH07
Zm00001eb007610_T003	MtFH13
Zm00001eb108390_T001	MtFH15
Zm00001eb254040_T001	MtFH16
Zm00001eb326610_T001	MtFH15
Zm00001eb326130_T004	MtFH07
Zm00001eb326130_T004	MtFH13
Zm00001eb400670_T001	MtFH07
Zm00001eb400670_T001	MtFH13
